# Supplementary material for: Significant Variations in Double-Stranded RNA Levels in Cultured Skin Cells
Source: Cells. 2024 Jan 25;13(3):226. doi: 10.3390/cells13030226 (PMC10854852; doi:10.3390/cells13030226)
Supplement: Supplementary file 1 [file cells-13-00226-s001.zip]

Archive with 1 entries (1 files):
- cells-2768577-supplementary.pdf
